# Supplementary material for: Occupational Therapy in Return‐to‐Work Processes After Stroke: A Scoping Review of Ongoing Therapeutic Support and Implications for Work–Treatment Balance
Source: Occup Ther Int. 2026 Jul 24;2026:4254501. doi: 10.1155/oti/4254501 (PMC13401064; doi:10.1155/oti/4254501)
Supplement: Supplementary file 1 — Supporting Information Additional supporting information can be found online in the Supporting Information section. Table S1. Data extraction sheet used in this review. [file OTI-2026-4254501-s001.xlsx]

## Sheet: Supplimentary data
NO.	Research type	Country	Year	Research objectives	Perspective	Support member	Methods	Assessment	OT role	Multi-disciplinary activities that OT could deliver	PEO classification			Ongoing Therapeutic Intervention During RTW	Results		Factors that facilitates / barriers return to work		Description
											P	E	0		category	details	Facilitator	Barrier
1	Intervention development and description studies	US	1994	To describe the Functional Occupations Program (FOP) designed to prepare young stroke survivors for return to work, and to report program outcomes over 3.5 years.	Professional perspective (1)	Occupational therapist Vocational rehabilitation specialist Physical therapist Speech pathologist Psychologist / social worker	Outpatient prevocational rehabilitation program (FOP) Work sample–based assessment Functional and executive function evaluation Program participation outcomes reported (Tables 1 and 2)	Work hardening evaluation Executive function assessment (functional observation approach) Minnesota Rate of Manipulation Test Purdue Pegboard ADL-related motor and cognitive assessment Work skills assessment sheet (15 work-related behaviors)	Work-sample–based performance assessment Executive function assessment using functional observation ADL-related motor and cognitive performance evaluation Graded simulated work tasks Work hardening within an OT framework Role development as “worker” Individualized task-based intervention with therapist ratio 3:1 Structured work skills assessment sheet (15 work behaviors)	Includes vocational rehabilitation specialists Integrates physical therapy Integrates speech pathology Includes psychology/social work components Uses structured work hardening and vocational matching Activates the vocational counselor immediately after evaluation	◯	◯	◯	Treatment completed before RTW	Quantitative RTW outcome evaluation	The Woodrow Wilson Hospital Executive Function Test A 20% return-to-work rate	Work hardening structure Simulated job tasks Executive function training Vocational specialist involvement	Executive dysfunction Upper extremity impairment Reduced motor speed Residual ADL limitations	Description of the Functional Occupations Program (FOP), an outpatient prevocational program preparing young stroke survivors for return to work, with reported 3.5-year outcomes.
2	Qualitative study	US	2005	To explore community integration experiences after right-hemisphere stroke, analyze RTW experiences within that context, and construct an ecological theoretical model.	Stroke survivors (12) Care givers (13)	Employer Rehabilitation professionals Healthcare providers Family / caregiver Support groups	Semi-structured interviews Grounded theory coding	None	None	Emotional support and encouragement Informational support (medications, disability benefits, ADA, reasonable accommodations) Instrumental support (coordination of in-home therapies, medical supplies) Employer collaboration regarding job modification Psychological counseling (e.g., psychologist facilitating adjustment) Recommendations regarding continuation/discontinuation of employment		◯	◯	Not described	Descriptive RTW outcome reporting	The main themes identified were: Awareness deficits (problems with self-awareness) Social and behavioral changes Employer misunderstanding Role disruption Environmental mismatch	None	None	Return to work (RTW) is treated as an important component within this context. Central themes include right-hemisphere-specific impairments such as reduced awareness and altered social judgment, interpersonal difficulties in the workplace, discrepancies in self-perception, and loss of role. RTW is described not merely as functional recovery, but as a process shaped through the interaction between…
3	Qualitative study	UK	2005	To explore barriers and facilitators related to employment after stroke, organize factors influencing work reintegration from the perspective of survivors, and lay the foundation for questionnaire development.	Stroke survivors (37) Partners/supporters (12)	Rehabilitation professionals (OT, PT, SLT, consultant etc) Employers Voluntary sector (Different Strokes) Family	5 focus groups Adapted Framework method	None	Explicitly stated: Occupational therapist (OT) provided guidance on planning work-related tasks and identifying what the person could/could not do OT identified as potentially proactive regarding rehabilitation for work (role in vocational rehabilitation discussed)	Liaison between healthcare professionals and employers Longer-term rehabilitation addressing functional problems and facilitating planning for return to work Designation of rehabilitation staff to deal with vocational matters Identification, negotiation, and support of alternative working patterns Provision of information at different stages of rehabilitation Outreach nurse home visits providing …		◯	◯	Not described	Descriptive RTW outcome reporting	Rehabilitation process Employer agency Social structural factors Personal factors	Employer flexibility Reasonable adjustments Positive employer attitudes Supportive rehabilitation professionals Voluntary sector support	Inadequate rehabilitation Employer inflexibility Benefit system issues Transport problems Lack of awareness of young stroke Fatigue and cognitive impairment	Four main themes: Rehabilitation process, Employer agency, Social structural factors, and Personal factors. Rehabilitation was short-term, insufficient, and inadequate for vocational preparation. There was limited coordination between healthcare and the workplace. Reference was made to the Disability Discrimination Act (DDA), and social oppression was highlighted.
4	Qualitative study	SE	2006	To describe the experience of return to work after stroke from the patient’s perspective.	Stroke survivors (8)	Rehabilitation professionals Employer Co-workers Social insurance officers Family	Eight stroke survivors aged 30–65 years. Open-ended interviews were conducted. Data were analyzed using a phenomenological approach (Giorgi’s method). A sociogram was utilized.	None	Explicitly stated: Occupational therapist involved in the RTW process and arranged meetings with the workplace, the manager, anad in one case, co-workers Occupational therapist identified under “RTW professionals” in factors influencing RTW	Hospital-based rehabilitation focused on restoring bodily functions and return to everyday activities . Rehabilitation professionals taking part in RTW process. Arranging meetings between healthcare and workplace representatives. Social insurance officers coordinating rehabilitation and creating flexible solutions for work assignments and hours. Workplace adaptations (adjustments in tasks, worklo…	◯	◯	◯	Not described	Descriptive RTW outcome reporting	Three main themes: The process of RTW; The individual; Social support. Key factors: Physical recovery; lack of information; fatigue; depression; concentration difficulties; social support.	Co-worker understanding Employer flexibility Social insurance support Family support Self-efficacy Ability to take action	Fatigue Depression Cognitive problems Lack of information Unstable work environment Downsizing	A phenomenological analysis of RTW experiences among eight young stroke survivors.
5	Observational comparative study	JP	2007	To describe the specific procedures of the “Return-to-Work Support Program” implemented by the National Vocational Rehabilitation Center for Persons with Disabilities, to present evidence-based outcome data from the program, and to conduct a comparative analysis according to the cause of injury (traumatic brain injury vs. stroke).	A total of 230 individuals with acquired brain injury who utilized the Vocational Center of the National Vocational Rehabilitation Center for Persons with Disabilities for employment support over a 13-year period (fiscal years 1994–2006) were included (traumatic brain injury: 120; stroke: 92; other causes: 18).	National Vocational Rehabilitation Center for Persons with Disabilities Vocational Center	A data analysis was conducted on 230 individuals with acquired brain injury who utilized the Vocational Center for employment support between fiscal years 1994 and 2006. Comparisons were made between those who participated in the “Return-to-Work Program” and those who received other forms of support. Further analyses were conducted according to the cause of injury (traumatic brain injury vs. stro…	Initial assessment (1 week) Work performance evaluation Job design Simulated work adjustment Workplace environment modification On-site training Workplace adaptation	Explicitly stated Occupational therapy, Basic assessment, Work/task evaluation (4 weeks), Simulated training / environmental modification (7 weeks), On-site training / workplace adaptation (4 weeks), Job analysis (1 week), Job design, Environmental modification, Workplace adaptation support	Physician supervision (Medical evaluation and rehabilitation progress, Decision regarding return to work, Risk management, Family guidance) / Coordination between medical institutions and vocational centers / Coordination with the workplace / Coordination with family / Guidance regarding commuting methods / Workplace reassignment/adjustment / Work trials and work instruction in actual workplace s…	◯	◯	◯	Treatment explicitly integrated with workplace demands	Quantitative RTW outcome evaluation	Stroke group (n = 92): Return-to-Work Program users: 31 of 37 employed (83.8%). Other support group: 34 of 55 employed (61.8%). Overall employment rate: 70.7%. Employment/RTW rate among program users: 82.5%. Non-user group: 44.5%.	Participation in the Return-to-Work Program	none	The study examines the “Return-to-Work Support Program” for individuals with higher brain dysfunction implemented by the National Vocational Rehabilitation Center for Persons with Disabilities, outlines the support methods, presents outcome data, and compares results by cause of injury (traumatic brain injury vs. stroke).
6	Qualitative study	UK	2007	To clarify changes in perceptions of work among individuals who were employed or unemployed after stroke, and to identify facilitators and barriers to return to work (RTW).	Stroke survivor (15)	Employer Colleagues Family Health professionals Social security / benefits system	Semi-structured interviews were conducted at baseline and follow-up. Data were analyzed using thematic analysis.	None	None	Counselling / Vocational rehabilitation services / Workplace adjustments / Employer-led job modifications / Flexible working arrangements / Phased return to work / Access to benefits and financial support systems / Support from Job Centre Plus / Social services involvement / Medical certification for sick leave / Health professional advice regarding readiness for work / Provision of information a…	◯	◯	◯	Not described	Descriptive RTW outcome reporting	Main themes：Value of work, Biographical context, Visible/invisible disability, Socio-economic context, Environment and social support, Decision-making about return	Supportive employer Understanding colleagues Flexible work hours Self-efficacy Financial necessity Family support	Fatigue Cognitive difficulties Physical impairment Negative employer attitudes Loss of confidence Bureaucracy / benefits concerns	Employment experiences after stroke and changes in perceptions of work were analyzed through interviews.
7	Qualitative study	UK	2009	To explore expectations and actual experiences related to RTW after stroke, including the experiences of those who did not return to work, and to understand the decision-making processes surrounding early retirement.	Stroke survivors (13)	General Practitioner Consultant / neurologist Employer Colleagues Family	Semi-structured in-depth interviews(45−90min) Interbiews3months-8years post stroke Thematic analysis using NVivo	None	None	Information provision regarding stroke and its consequences Advice regarding timing of return to work (General Practitioner / consultant input) Workplace adjustments/ Phased return to work / Lighter duties at work/ Flexible working hours / Employer support and accommodation / Liaison between hospital and employer (e.g., hospital staff contacting employer) / Vocational rehabilitation services / Em…		◯	◯	Not described	Descriptive RTW outcome reporting	Persistent symptoms affecting RTW Experience of returning to work Changing job or career Early retirement decisions	Employer flexibility Phased return Light duties Reassurance provided by hospital staff to employers	Persistent fatigue Memory problems Unclear medical advice Lack of structured RTW support Early retirement pressure	The paper focuses on timing of return to work, persistence of symptoms, and the decision-making process regarding early retirement.
8	Mixed-methods study	US	2011	To identify facilitators and barriers to return to work (RTW) among stroke survivors from the perspectives of stroke survivors, vocational rehabilitation professionals, and employers.	stroke survivor (10) vocational specialist (21) employer (7)	Vocational rehabilitation specialists Employers	Semi-structured interviews were conducted with stroke survivors. Focus group discussions were held with vocational rehabilitation professionals. Interviews were conducted with employers. Data were analyzed using an ICF-based classification framework.	Factor classification was conducted using the ICF framework. Categories included body functions, activity limitations, environmental factors, and personal factors.	Vocational rehabilitation services described in the RTW process included comprehensive vocational assessment, job analysis, RTW evaluation, job placement, job coaching, workplace accommodations, work conditioning, and functional capacity evaluation.	Comprehensive vocational assessment Job analysis Job coaching Work conditioning Functional capacity evaluation Job placement assistance Employer communication regarding accommodations Workplace modifications Reduced/modified work hours Phased return to work	◯	◯	◯	Not described	Descriptive RTW outcome reporting	Main barriers: Cognitive impairments (memory, attention, executive function), fatigue, depression, and limited workplace understanding. Main facilitators: Employer flexibility, reasonable accommodation, vocational rehabilitation support, and individual motivation.	Employer support Workplace accommodations Motivation Vocational rehabilitation involvement	Cognitive impairment Fatigue Depression Lack of awareness of disability Transportation issues	A mixed-methods study analyzing facilitators and barriers to RTW from the perspectives of stroke survivors, vocational rehabilitation professionals, and employers.
9	Qualitative study	US	2011	To identify key factors associated with return to work (RTW) after stroke—both facilitators and barriers—from the perspective of stroke survivors.	Stroke survivor (12)	None	Semi-structured interviews were conducted with 12 community-dwelling stroke survivors. Interview transcripts were analyzed using content analysis. Data were coded and categorized through consensus among the researchers.	Factors were organized using an ICF-referenced framework, including body functions, activities, environmental factors, and personal factors.	Occupational therapy (listed among rehabilitation services received by participants)	Vocational counseling Therapy supporting return to work Workplace accommodations Reduced work hours Job restructuring Employer communication regarding work ability Assistance with disability benefits application Organizational coordination related to RTW Career redirection guidance Psychological support related to work adjustment	◯	◯	◯	Not described	Descriptive RTW outcome reporting	Financial Impairments as barriers Interpersonal support Therapy supporting RTW Organizational influences Work or job-specific issues Psychological issues	Employer flexibility Reasonable accommodation Workplace understanding Motivation Support from vocational rehabilitation services Social support	Cognitive impairment Physical impairment Fatigue Depression Transportation problems Financial insecurity Lack of workplace understanding	Key factors influencing RTW were extracted from qualitative interviews with 12 stroke survivors.
10	Cross-sectional descriptive survey study	ZA	2012	To determine the return to work services rendered for stroke patients at rehabilitation facilities in Gauteng Province	Rehabilitation facilities (36) Therapist consensus	Occupational therapists Physiotherapists Rehabilitation staff	A self-administered questionnaire was distributed. Responses were obtained from 36 of 53 facilities. The survey covered the availability of RTW services, assessment practices, workplace visits, and related activities. Data were analyzed descriptively.	Functional capacity assessment Work samples FIM / Barthel Index used in one facility Overall, very few facilities conducted formal assessments	Functional capacity evaluation Work ability assessment Use of work samples to assess potential for return to work Work visit to assess physical job demands Communication with employer regarding reasonable accommodation Providing employer feedback about patient progress Rehabilitation services delivered within hospital and at the workplace	Referral to facilities offering vocational rehabilitation services Vocational rehabilitation services rendered by therapists Assessment of potential to return to work Employer liaison regarding accommodation Workplace-based rehabilitation Inpatient rehabilitation preparing for RTW Outpatient rehabilitation preparing for RTW	◯	◯	◯	Not described	Descriptive RTW outcome reporting	RTW services are limited. Many facilities do not provide systematic RTW support. Referral is the primary response. Inequities in service provision exist.	Employment Equity Act(Legal framework)	Staff shortage Short hospital stay Patients unemployed at onset Lack of equipment Referral dependency	Among 36 facilities, only 7 provided RTW services. Seventeen facilities referred patients to other institutions. Twelve facilities neither provided services nor made referrals. Only four facilities conducted assessments. Only two facilities conducted workplace visits.
11	Multipe Case study	JP	2013	To demonstrate, through case examples, the importance of collaboration between medical institutions and vocational rehabilitation agencies, and to examine the background factors underlying the difficulties faced by medical institutions in providing RTW support.	Stroke survivors (2)	Hospital-based occupational therapists Staff members (counselors) at a regional Vocational rehabilitation center National Vocational Rehabilitation Center for Persons with Disabilities Workplace supervisors and colleagues Wife (family member)	Description of the clinical course Vocational assessment and neuropsychological assessment Case conference Workplace meeting Implementation of an in-hospital program	Vocational Preference Inventory General Aptitude Test Battery Tokyo University Egogram Hamamatsu Method High Level Cerebral Function Scale WAIS-R On-site evaluation of job performance conducted within the Job Training program.	Outpatient occupational therapy program “Job-Training” In-hospital pre-vocational volunteer program “Ashitaba” Work sample–based pre-vocational training Evaluation of job preparedness Fatigue management training Disability awareness training Computer skills training Training in compensatory strategies (e.g., note-taking) Participation in workplace case meeting Workplace visit and work content adj…	Vocational evaluation (VPI, GATB, TEG) by local vocational rehabilitation center High-level brain function evaluation (Hamamatsu Method Scale) Trial employment coordination Referral to National Vocational Rehabilitation Center Case meetings with employer and family Employment management coordination Public work support service information provision Long-term back-to-work scheduling	◯	◯	◯	Treatment continued parallel to RTW	Descriptive RTW outcome reporting	Case 1: Developed awareness of fatigue and the ability to explain the disability. Achieved re-employment. Case 2: Acquired compensatory strategies for memory impairment. Workplace meetings were conducted. Achieved return to work.	Collaboration between healthcare and vocational rehabilitation Case conferences Fatigue management support Improvement of disability explanation skills Trial employment system Workplace accommodations	Fragmentation of the healthcare system (acute, recovery, maintenance phases) Rehabilitation duration limit (180 days) Workplace visit costs not covered by medical insurance Insufficient information sharing Lack of vocational support knowledge among healthcare professionals	An original program in a Japanese hospital: Use of “Ashitaba” (in-hospital volunteer activities) and “Job-Training” (outpatient OT), in collaboration with a regional vocational rehabilitation center, reported in two case studies.
12	Qualitative study	SE	2013	To deepen understanding of the experiences, thoughts, and emotions related to RTW among stroke survivors.	Stroke survivors (12)	Rehabilitation team Employer Social Insurance Office Colleagues	Semi-structured interviews Qualitative content analysis	Classification of cognitive function based on neuropsychological assessment	None	Vocational rehabilitation during medical rehabilitation phase Workplace visits Workplace-based vocational training Collaboration with employer representatives Collaboration with Social Insurance Office Gradual work resumption (part-time progression) Technical aids provision Physical workplace adaptations Social Insurance Office involvement in RTW planning Proposal of personal mentor support in RT…			◯	Treatment completed before RTW	Descriptive RTW outcome reporting	Multiple arrangements were needed Work was experienced as meaningful Mixed feelings about returning to work	Personal willpower Supportive employer Gradual RTW	Fatigue Emotional instability Lack of coordinated support	Adjustments to workplace tasks and working hours were made for RTW. Fatigue and cognitive difficulties affected job retention. Work was described as having significant meaning in life.
13	Qualitative study	UK	2013	To explore RTW support from the employer perspective, identify success factors, and examine the role of healthcare.	Employer stakeholders (HR, managers, OH etc)(18)	Employers HR Occupational health GP NHS therapists	18 interviews Thematic analysis	None	Occupational therapist-led stroke-specific return-to-work intervention (CLAHRC feasibility trial) Worksite visit by occupational therapist Walking through production/work area to identify potential problems Advice regarding work modifications Phased return-to-work planning Support for both employee and manager during RTW process Acting as mediator between employee and employer Workplace assessmen…	Functional capacity assessment for work Job evaluation Safety assessment Liaison with employer regarding adaptations Education to employer regarding stroke effects Education to employee and family Work trial planning Workplace risk assessment Work modification planning Graded return-to-work coordination	◯	◯	◯	Not described	Descriptive RTW outcome reporting	Employer emotional burden Communication gap Lack of stroke knowledge Healthcare involvement in the RTW process	Therapist workplace visit Stroke-specific knowledge Mediation role	Communication barrier Consent/confidentiality Lack of disability knowledge GP limited involvement	The study describes employers’ experiences and challenges in RTW support, including difficulties collaborating with healthcare providers: – Lack of knowledge about stroke – Challenges in information sharing with healthcare providers – Issues related to confidentiality – Psychological burden on employers
14	Mixed-method service mapping study	UK	2014	To assess the current status of stroke-specific vocational rehabilitation (SSVR) services in one region of the UK, identify service gaps and implementation barriers, and lay the foundation for future intervention development.	Participants (49) ・Stroke survivors ・NHS providers ・Social care ・DWP ・Voluntary sector ・Commissioners	Acute stroke unit Community rehab Occupational therapy Psychology DWP Jobcentre Plus Social services Voluntary organisations Occupational health	Soft Systems Methodology(Seven-point scale) Stakeholder interviews Focus group Documentary analysis Observation Engagement event	Service mapping Organizational structure analysis CATWOE analytical framework	Outpatient occupational therapy addressing return-to-work issues Occupational therapy within neurological outpatient services Work skills group (OT-led within neurology outpatients) Community occupational therapy involvement in RTW Stroke coordination service input related to work Referral to occupational health services Identification of work status at stroke onset (within stroke services) Work-…	Vocational advice provision Work-related assessment Liaison with employers Signposting to employment specialists (e.g., Disability Employment Advisers) Case coordination across sectors Community-based rehabilitation addressing work needs Functional assessment related to work demands Referral coordination within stroke pathway Work skills training groups Ongoing rehabilitation for mild stroke pati…	◯	◯	◯	Not described	Descriptive RTW outcome reporting	Main themes: Lack of a sanctioned vocational rehabilitation (VR) pathway Timeliness (early, late, responsive) Barriers to service development In particular, individuals with mild stroke were described as “falling through the net.” There was insufficient cross-sector collaboration. VR was often regarded as “non-essential.” There was limited data collection. VR training was insufficient. Commission…	Early intervention Cross-sector collaboration Recommendation to introduce case managers Work outcome measurement Joint commissioning	Lack of a sanctioned pathway Reliance on informal communication Exclusion of mild stroke cases Lack of evidence Insufficient training Perception that vocational rehabilitation is not a core component of healthcare	The paper specifically describes: – Absence of a sanctioned pathway – Lack of early intervention – Mild stroke cases being excluded from services – Difficulties in cross-sector collaboration
15	Feasibility study	UK	2014	To document and classify the components of early stroke-specific vocational rehabilitation (ESSVR), and to clarify the components of OT interventions.	Intervention description study OT delivered VR Participant (25)	Occupational therapist(main) Employer Health professionals Case manager	Development of a proforma Intervention recording in 10-minute intervals Used within a feasibility randomized controlled trial (RCT) Data recorded in Excel Time allocation analysis	Assessment Work preparation Return to work process Liaison Cognitive/executive skills Psychological issues Work site visit	Work preparation activities (e.g., discussing work options, pacing/fatigue management) Return-to-work planning meetings Monitoring and grading return-to-work Worksite visits Written information/advice to employers Cognitive and executive skills training Memory strategies training Mobility training related to work (e.g., driving advice) Psychological support related to adjustment Liaison with empl…	Functional assessment related to work Job analysis Graded return-to-work coordination Workplace meetings Education regarding stroke and RTW Advice on statutory/benefit issues related to work Family/carer support in RTW process Interprofessional liaison regarding work planning	◯	◯	◯	Treatment explicitly integrated with workplace demands	Descriptive RTW outcome reporting	Assessment (4%) Work preparation (18%) Return-to-work process (24%) Liaison with client (46%) Liaison with Healthcare workers（20%) Cognitive/executive skills (4%) Psychological issues (8%) Most of the time was allocated to assessment, liaison, and the RTW process.	None	None	A study aiming to systematically record and classify the components of early stroke specialist vocational rehabilitation (ESSVR). An appendix presents a detailed classification of OT interventions.
16	Multicenter Retrospective Study + Questionnaire Survey	JP	2015	To implement employment support using a standardized flowchart across Rosai Hospital groups, and to organize the current status and challenges of acute-phase RTW support.	Hospitalized patients who were employed at the time of admission (795) Patients who expressed a desire for return-to-work support (458) Therapists (248)	Physical therapists (PTs) Occupational therapists (OTs) Speech-language therapists (STs) Rehabilitation physicians Central rehabilitation departments of each facility	Breakdown of diagnoses: musculoskeletal disorders (326), cerebrovascular diseases (107), and cardiovascular diseases (5). Interventions implemented included the use of a standardized flowchart, a return-to-work support questionnaire, and an outcome survey form. Patient questionnaires were administered. A survey assessing therapists’ perceptions was also conducted.	Occupation, insurance type, duration of rehabilitation, return-to-work status, desired support, support provided, and therapists’ level of interest and level of implementation.	Practice of work-related necessary movements Advice on work methods Advice on work environment Practice of mobility-related movements Provision of information to the workplace Simulated training Operational/movement advice during training	Workplace visits Communication and information sharing with the workplace Case conferences Collection of occupational information using a return-to-work support questionnaire Outcome survey at rehabilitation completion Patient questionnaire at rehabilitation completion		◯	◯	Treatment completed before RTW	Quantitative RTW outcome evaluation	Among 315 cases with confirmed outcomes, 237 (75%) returned to their original job. More than 70% of individuals with musculoskeletal conditions were able to return to work. More than 20% of those with cerebrovascular conditions were transferred to another hospital. In the patient survey, more than half reported anxiety about returning to work, and 83% stated that they were glad to have received s…	Early intervention Practice of job-related tasks Advice on work methods Use of a standardized flowchart Increased implementation among younger therapists	Shortened length of hospital stay Time constraints in the acute phase Difficulty conducting workplace visits Low implementation rates among therapists High number of transfers to other hospitals (cerebrovascular cases)	In a network of Rosai hospitals, a standardized flowchart was introduced to implement acute-phase RTW support. The most frequently requested supports were practice of job-related tasks (224 cases) and advice on work methods (177 cases).
17	Randomised controlled trial	ZA	2015	To evaluate the effectiveness of a workplace intervention programme and assess improvements in RTW rates.	Stroke survivors (80)	Physiotherapist Workplace Employer Hospital rehab	A randomized controlled trial (RCT) Six-month follow-up Intention-to-treat analysis	Barthel Index Modified Rivermead Mobility Index MoCA Stroke Specific QoL RTW questionnaire	Workability assessments Workplace visits Individualised workplace intervention programme tailored to functional ability and workplace challenges Involvement of employee, health professional and employer in the RTW process	Return-to-work rate assessment using a RTW questionnaire Assessment of activities of daily living (Barthel Index) Functional mobility assessment (Modified Rivermead Mobility Index) Cognitive assessment (Montreal Cognitive Assessment) Quality of life assessment (Stroke Specific Quality of Life Scale) Workplace-based intervention sessions Communication with employer regarding job adaptations Work a…	◯	◯	◯	Treatment explicitly integrated with workplace demands	Quantitative RTW outcome evaluation	Return-to-work (RTW) rate at six months. Intervention group：60% Control group：20% Odds ratio = 5.2	None	None	Intervention components included: – Work ability assessment – Workplace visits – Employer communication – Individualized intervention
18	Mixed methods study	US	2015	To elucidate the perspectives of stroke survivors regarding return to work (RTW) after stroke and to describe the factors influencing RTW.	Stroke survivor (715)	None	A 39-item RTW questionnaire Distributed in both paper and electronic formats Likert-scale responses Descriptive statistics (frequencies and percentages) Sub-analyses comparing time to RTW and receipt of vocational rehabilitation (VR) counseling	A self-administered questionnaire. Analysis was conducted across seven domains informed by ICF concepts.	Vocational rehabilitation (VR) counseling Provision of accommodations Providing physical assistance at work Evaluating readiness to return to work Suggesting job accommodations Suggesting new type of work Negotiating with supervisor regarding return to work	Emotional support and advice regarding RTW Providing transportation support Providing accommodations at work Flexible work schedule arrangements Job duty modifications Work space modifications Coaching in stress management for work re-entry Education regarding energy conservation, pacing, and work scheduling Communication with supervisors and co-workers regarding job duties and performance	◯	◯	◯	Not described	Quantitative RTW outcome evaluation	Main barriers: Work stress (52.3% rated it as harmful), physical impairments, fatigue (approximately 50% identified it as a barrier), cognitive impairments, emotional problems, and bureaucratic barriers. Main facilitators: Flexible work schedules, positive attitudes of co-workers, employer support, job modifications, part-time work, and confidence in skills.	Flexible schedule Positive co-worker attitudes Supervisor support Job modifications Part-time return Confidence Health insurance	Work stress Fatigue Physical impairment Cognitive impairment Emotional problems Bureaucracy Financial concerns	A questionnaire survey of 715 stroke survivors investigating key factors related to RTW.
19	Project Progress Report Descriptive Research	JP	2016	To train return-to-work (RTW) coordinators to promote workplace reintegration of workers affected by stroke, and to establish a support system from the acute phase to RTW based on information sharing among patients, healthcare staff, and workplaces.	Stroke survivors (105) Male (87), Female (18)	Return-to-work coordinators Healthcare staff (including rehabilitation professionals; specific professions were not comprehensively enumerated) Employers (workplaces) Occupational physicians and occupational health staff (mentioned as training and collaboration partners) Collaborating medical institutions, such as convalescent rehabilitation hospitals (referred to as partners for cooperation)	Trained return-to-work coordinators provided support from the acute phase onward with the goal of returning to work. After obtaining consent, they assessed not only the individual’s living situation but also employment conditions, job duties, and workplace environment. Specific physical functions required for work were evaluated in collaboration with rehabilitation staff. Repeated interviews were…	Assessment of employment conditions, job duties, and workplace environment Evaluation of specific physical functions required for work	None	Workplace information sharing among patient, medical staff, and employer Collaboration with convalescent rehabilitation hospitals Case coordination within a multidisciplinary support team Support for improving patient’s ability to explain their condition to the workplace Mental support through active listening Team meetings for coordination within the support team	◯	◯	◯	Not described	Non description	Registration status by age and diagnosis was presented. It was explicitly stated that data aggregation regarding return to work had not yet been conducted.	Training and placement of return-to-work coordinators Collaboration centered on information sharing among patients, healthcare providers, and workplaces Frequent interviews (described as useful for building trust, understanding the individual’s concerns, and providing mental support) Initiatives for workforce development and standardization, including training programs, handbook development, and …	Progress is difficult without collaboration with the workplace The program was newly initiated, and challenges related to limited experience and the need for workforce development were identified	A 2015 progress report on the “Work–Treatment Balance Support Project (Stroke Rehabilitation Field)” within the Rosai hospital network. Expansion from core to cooperating facilities, RTW coordinator training, informational sessions, handbook development, and registration case status were reported.
20	Qualitative study	SE	2016	To identify key elements considered important in the RTW process in Sweden, clarify shared and differing perspectives among five stakeholder groups, and generate implications for improving RTW support systems.	Participants (29) Stroke survivors Rehabilitation professionals Social Insurance Office representatives Employment Agency representatives Employers	rehabilitation team Social Insurance Office Employment Agency Employers Stroke survivor	Seven focus groups A total of 29 participants Qualitative content analysis	None	Participation of occupational therapists within rehabilitation teams involved in the RTW process	Vocational training to test work ability Assessment of work ability in relation to job demands Mapping the client’s total life situation (transportation, finances, family life) in relation to RTW Providing information about stroke and its consequences to employers Planning work trials Coordination of RTW process across stakeholders Providing feedback regarding work performance during vocational t…	◯	◯	◯	Not described	Descriptive RTW outcome reporting	Prolonged RTW process, Need for extended knowledge, Assessment of work ability	Clear role delineation Information sharing Coordinator role Early intervention Employer understanding	Breakdown in collaboration Misalignment of perspectives Unclear roles Lack of knowledge Insufficient long-term follow-up	Key points: RTW is a long-term process; mild stroke cases may be excluded from systems; different institutions hold differing goals; lack of shared understanding constitutes a barrier.
21	Qualitative thematic analysis	UK	2016	To identify barriers and facilitators to staying at work after stroke.	Stroke survivors (60)	Employer Colleagues General Practitioner Occupational health Family	Qualitative study using posts from a UK online forum (TalkStroke, 2004–2011) Identified 60 individuals who had returned to work using the terms “return to work” and “back at work” Posts were analysed using thematic analysis (Braun & Clarke approach) Two researchers independently coded the data and reached agreement on the final framework	None	None	Workplace adjustments (e.g., reduced hours, phased return, working from home) Gradual return-to-work planning Discussion with employer regarding required adjustments Job modification Implementation of workplace coping strategies (e.g., pacing, rest breaks, task adaptation)		◯	◯	Not described	Descriptive RTW outcome reporting	Understanding stroke (particularly invisible impairments) Support (workplace and psychological support) Impairments and recovery	Employer flexibility Work adjustments Peer support Self-advocacy Energy management strategies	Invisible impairments misunderstood Fatigue Cognitive issues Harassment / misunderstanding Economic pressure	The text highlights invisible impairments (e.g., fatigue), employer understanding, and workplace adjustments as factors related to job retention.
22	Conceptual Paper Clinical Practice Report Model Development Paper	JP	2017	To clarify the definition and roles of the “RTW coordinator,” organize specific job responsibilities, and present challenges toward systematization.	Medical institutions (Rosai hospitals) Return-to-work coordinators Patients and family members Employers (workplaces) Regional Vocational Rehabilitation Centers for Persons with Disabilities and related agencies	Return-to-work coordinators Healthcare staff Medical social workers (MSWs) Occupational physicians Occupational health staff Regional Vocational Rehabilitation Centers for Persons with Disabilities Employment and Life Support Centers for Persons with Disabilities Public Employment Service Offices Family members Workplace supervisors and colleagues	Interviews Use of the Treatment–Work Support Assessment Form Coordination with medical institutions Utilization of community resources Collaboration with the workplace Development of a support plan Care coordination activities	Treatment–Work Support Assessment Form Assessment of fundamental abilities required for job performance: reading/writing/calculation; attention and concentration; memory; planning ability; reporting, communication, and consultation skills; interpersonal skills; endurance; self-management of fatigue; use of compensatory strategies; and motivation to return to work Makuhari Work Sample Assessment o…	Ongoing RTW-focused interviews from acute phase to post-return follow-up Work-related information gathering and assessment Work-simulated evaluation linked to actual job demands Integration of assessment results to determine RTW feasibility and conditions Workplace consultation regarding job duties and schedule Development and revision of individualized RTW support plan Coordination among patient…	Collaboration with receiving hospitals during transfer Utilization and coordination with vocational/community resources Structured information provision to vocational rehabilitation centers Workplace education regarding post-stroke impairments	◯	◯	◯	Treatment continued parallel to RTW	Non description	Clarification of the role of the return-to-work coordinator Usefulness of assessment tools Importance of workplace collaboration Presentation of a support scheduling model Status of training implementation for nationwide expansion	Early intervention Information sharing Support for disability awareness Work-simulated assessment Promotion of workplace understanding Coordination with community resources Visualization of the support plan	Fragmentation between healthcare and the workplace Insufficient information sharing Limited workplace understanding of disability Lack of knowledge among support providers Institutional constraints	Systematic organization of the definition and roles of return-to-work coordinators, key interview points, use of assessment forms, coordination with medical and community resources, workplace collaboration methods, support planning models, and challenges for systematization.
23	Qualitative exploratory study	SE	2017	To explore and describe how stroke survivors experience the RTW process while participating in a person-centred RTW programme, and to clarify the meaning of continuous individualized support.	Stroke survivors (7)	Coordinator(OT) Employer Social insurance officer Colleagues Rehabilitation team	Semi-structured interviews conducted twice At 2–3 weeks after the start of vocational training and approximately 10 weeks later Line-by-line coding Constant comparison Use of analytic memos	No explicit use of standardized assessments was reported. However, the overall program included the following components:： vocational training planning workplace visits fatigue management strategy instruction	Coordination of a person-centred RTW rehabilitation programme (led by an occupational therapist) Planning of vocational training in collaboration with employer and social insurance officers Regular workplace visits during vocational training Individual advice on strategies to manage stroke consequences at work (e.g., fatigue, memory difficulties) Providing information to employers and co-workers …	Vocational training at the workplace (3-month period) Regular evaluation meetings regarding work progress Communication support between employee and employer Use of written documentation to clarify strengths and limitations Adjustment of working hours based on fatigue and energy levels Extension of vocational training period when needed		◯	◯	Treatment explicitly integrated with workplace demands	Descriptive RTW outcome reporting	Main categories: Increasing knowledge provided a compass to follow. Communicating with all actors created a roadmap. Being part of the process provided opportunities to choose. Central themes: The coordinator as a “lifeline”; fatigue management strategies; flexible time adjustments; feedback during meetings.	Presence of a coordinator Clear communication Regular workplace meetings Individualized adjustments Fatigue management strategies	Insufficient communication Manager turnover Lack of feedback Fatigue	Under these categories, the text describes acquisition of knowledge, communication among stakeholders, and participation in personal decision-making as part of the RTW experience.
24	Qualitative study	SE	2017	To analyze how institutional practices and discourses shape RTW.	Stroke survivors (10) Civil servants (10) (Insurance／Employment) Health care professionals	Social Insurance Agency Employment Service Health care Employers	Semi-structured interviews(20) Thematic analysis Institutional ethnography	None	None	Stroke rehabilitation within health care settings Physiotherapy as part of rehabilitation Occupational therapy within rehabilitation services Coordination of rehabilitation plans Assessment of work ability Adaptation of work tasks and working hours Work placement support through Employment Service Individual Placement and Support (IPS) approach Special Introduction and Follow-up Support (SIUS)		◯		Not described	Descriptive RTW outcome reporting	Main themes: Employability discourse; differences in the concept of workability; differing treatment of time; variations in the interpretation of part-time work. Key finding: Insurance agencies emphasize “principled workability,” whereas employment services emphasize “practical workability”; inconsistencies between systems constitute a barrier.	Flexible interpretation of systems Coordinator-type mediation Holistic understanding	Contradictions between systems Employability discourse Work strategy principles Time limitations Negative perceptions of part-time work	Differences in interpretation of “work ability” between the Social Insurance Agency and the Employment Service; institutional discourse around employability; treatment of part-time work; and the concept of time within the RTW process are described.
25	Qualitative study	NG	2017	To explore stroke survivors’ RTW experiences and describe stakeholder perceptions.	Stroke survivors (9) Caregivers (8) Rehabilitation specialists (OT 1、PT 1)	Occupational therapist Physiotherapist Caregivers Family Traditional healer National Health Insurance Scheme	In-depth interviews(stroke survivors + key informants) Focus groups(caregivers) Thematic analysis	None	Hospital-based vocational rehabilitation including work-simulation tasks Occupational therapy as part of multidisciplinary rehabilitation Work-specific skills assessment within rehabilitation programmes Community-based vocational rehabilitation: (simulated and actual work settings/ Place-and-train programme)	Work-simulation tasks to evaluate work readiness Vocational training in simulated work settings Workplace-based training with task adaptation support Return-to-work preparation within outpatient rehabilitation	◯	◯	◯	Treatment completed before RTW	Descriptive RTW outcome reporting	Functional limitations: Accessibility of rehabilitation; workplace characteristics; cultural and religious beliefs; family and insurance support. Key findings: Limited access to rehabilitation is a major barrier to RTW. Civil servants have a higher likelihood of returning to work. Private-sector employment is less stable. Family and religion serve as important sources of support.	Rehabilitation engagement Private/home rehab Rituals / faith Family support Health insurance	Functional limitations Access difficulty(cost / distance) Inadequate rehabilitation Negative job characteristics Stigma	A qualitative study conducted in southwestern Nigeria exploring RTW experiences after stroke and the perceptions of family members and rehabilitation professionals, analyzing the impact of medical rehabilitation, cultural factors, and institutional constraints.
26	Descriptive survey study	US	2018	To examine what OTs implement in RTW support, and to identify barriers and facilitators to providing RTW services.	Occupational therapists (119) An occupational therapist (OT) participated in a portion of the semi-structured interviews.	Occupational therapist Occupational therapy assistant	Online survey Semi-structured interviews Mixed-method descriptive approach	Interview-based assessment Functional assessment Cognitive screening tools Work readiness discussion Frequency of use of standardized occupation-specific assessment tools: low Worksite visits: infrequent	Client and family interviews regarding RTW goals and readiness Evaluation of cognitive, physical, and communication demands of work Remediation of cognitive and motor impairments related to work performance Training using simulated job tasks/worksite activities Recommendations for job and worksite modifications Education on effects of stroke related to work Collaboration regarding work trials and…	On-site work trials On-site job coaching Education on reasonable accommodations Consultation regarding RTW goals and recommendations Collaboration with vocational rehabilitation specialists Referral to vocational services Promoting client self-advocacy for workplace accommodations	◯	◯	◯	Treatment completed before RTW	Descriptive RTW outcome reporting	Quantitative findings: Functional assessments were conducted frequently, Employer contact was infrequent, Worksite visits were rare. Qualitative themes: Organizational barriers, Reimbursement issues, Lack of training, Need for collaboration, Occupational therapists recognize the importance of RTW; however, practice remains predominantly medically driven.	Managerial support Experience collaborating with vocational rehabilitation (VR) Specialized education in RTW Organizational understanding	Insurance system constraints Lack of time Organizational culture Insufficient education regarding RTW Limited understanding of legal frameworks Difficulty establishing employer contact	A survey study of U.S. occupational therapists examining RTW support practices, competencies, and barriers/facilitators using quantitative and qualitative methods.
27	Qualitative study	SE	2018	To explore employment experiences 7–8 years after stroke onset and describe factors influencing work retention.	Stroke survivors (13)	Employer Manager Colleagues Social Insurance Office Employment Agency Healthcare professionals	Individual interviews Inductive thematic analysis	None	None	Gradual return-to-work (graded work resumption) Individual adaptations of work time Adaptation of work tasks Adaptation of work environment Planning of rest periods during work Adjustment of workload in partnership with employer Participation in rehabilitation meetings involving workplace stakeholders Communication of functional limitations to employer	◯	◯	◯	Treatment continued parallel to RTW	Descriptive RTW outcome reporting	Ongoing struggle to stay at work Importance of employer support Fatigue management Need for flexibility Changed self-perception Job retention is an ongoing adjustment process, and workplace support is key.	Supervisor understanding Support from colleagues Flexible work adjustments Phased return to work Self-management ability	Fatigue Cognitive impairment Invisible disabilities High job demands Anxiety about the future	A qualitative study in Sweden exploring job retention experiences 7–8 years post-stroke, focusing on long-term workplace adaptation and self-management.
28	Mixed-Methods Descriptive Study	JP	2019	To analyze satisfaction with work-treatment balance (WTB) support initiated in an acute care hospital, and to examine the roles that acute care hospitals should fulfill.	Stroke patients (12) Healthcare professionals (responsible for interpretive classification)	Rehabilitation physicians Physical therapists Medical social workers Attending physicians Family members	Variables collected: age, sex, stroke subtype, days from onset to admission, length of hospital stay, days from admission to initiation of support, duration of support, number of interviews, and return-to-work status Satisfaction: rated on a 1–5 scale Statistical analyses: Spearman’s rank correlation and the Kruskal–Wallis test	Five-point satisfaction scale Medical record data Work–treatment balance support records	Early initiation of treatment–work balance support during acute hospitalization Repeated face-to-face interviews with patients and families Collection of functional and workplace-related information Listening to psychosocial and economic concerns regarding return to work Provision of professional information about treatment and work reintegration Ongoing follow-up after discharge	Coordination with attending physician regarding functional status Collaboration with medical social worker for work-related planning Assessment of timing for RTW intervention initiation Monitoring patient expectations regarding return to work Adjustment of support process according to medical and social context			◯	Treatment completed before RTW	Quantitative RTW outcome evaluation Descriptive RTW outcome reporting	Mean age: 60 years Male: 92% Return-to-work rate: 83% Satisfied group: 92% Gained reassurance Received professional information Not exactly as expected but generally satisfied Shorter time to initiation of support was associated with higher satisfaction. Spearman’s ρ = 0.726, p = 0.008	Early initiation Regular follow-up Reduction of anxiety Provision of professional information Continued support after discharge	Delayed initiation of support Excessive expectations regarding RTW Severe impairment Environmental factors	Analysis of satisfaction (mean 3.7 ± 0.7) with work–treatment balance support initiated in an acute hospital and reasons for satisfaction.
29	Qualitative study	SE	2019	To explore facilitators and barriers in healthcare-related RTW support and clarify the need for more structured healthcare organizations.	Stroke survivors (20)	Healthcare professionals Social Insurance Office Employment Agency Employer Occupational health services Labour union	Focus group interviews Qualitative content analysis	Stroke Impact Scale Mental Fatigue Scale	Consultations with occupational therapists during rehabilitation Monthly follow-up contact with an occupational therapist Participation in interdisciplinary stroke rehabilitation	Structured stepwise return-to-work process Early rehabilitation planning Provision of information about stroke consequences (including hidden disabilities) Development of rehabilitation plan Acting as contact person during RTW process Coordination between rehabilitation actors Facilitating stakeholder meetings Supporting graded increase of working hours Education for employers regarding stroke-re…	◯	◯	◯	Treatment completed before RTW	Descriptive RTW outcome reporting	Lack of structured coordination Need for tailored rehabilitation Early planning necessity Actor collaboration gaps A clearly defined coordination structure and the designation of responsible personnel are necessary to facilitate return to work (RTW).	Tailored rehabilitation Early planning Stepwise return to work (RTW) Clear contact person Inter-actor collaboration	Fragmentation of healthcare organizations Insufficient information Lack of coordination among actors Transportation and geographic barriers Insufficient psychosocial support	A focus group study in Sweden exploring organizational challenges in RTW support for stroke survivors.
30	Case sudy	JP	2020	To report the support process involving continuous collaboration between occupational therapists (OTs) and WTB coordinators from the acute phase through outpatient care, supported employment, and post-return general employment, and to clarify the role of OTs.	A stroke survivor (male 40s).	Occupational therapist Return-to-work coordinator Physician Convalescent rehabilitation hospital Staff at a Type B continuous employment support facility Vocational transition support service provider Public Employment Service Office (Hello Work) Employment and Life Support Center for Persons with Disabilities Workplace supervisor and colleagues	Acute phase: Early rehabilitation initiated, with intervention beginning at the level of ADL assistance. Early outpatient phase (4 months): Cognitive tasks; IADL training (e.g., household activities); introduction of a memory notebook; drill-based exercises; work-related assessments (handwriting, calculation, PC input). Sheltered employment phase (10 months): Use of a Type B continuous employment…	Revised Hasegawa’s Dementia Scale Mini-Mental State Examination Rivermead Behavioural Memory Test Trail Making Test Part A / Part B Brunnstrom Recovery Stages of Motor Function Functional Independence Measure Actual work performance assessment	Acute-phase initiation of work-focused occupational therapy Neuropsychological and work-related ability assessment Introduction and training in compensatory strategies (e.g., memory notebook) IADL training (e.g., cooking, dishwashing, laundry tasks) Attention training and drill-based cognitive exercises Public transportation training for independent commuting Work-simulation and task performance …	Information sharing with supported employment facility regarding work capacity Guidance based on observed workplace difficulties (e.g., fatigue management, error monitoring) Collaboration with employment support agencies Communication of cognitive characteristics to employer Coordination across acute, convalescent, and community phases of care Work task modification and pacing strategies	◯	◯	◯	Treatment explicitly integrated with workplace demands	Quantitative RTW outcome evaluation	TMT-B: initially unable to perform → improved to 165 seconds RBMT: 18 → 23 points Achieved competitive employment 1 year and 4 months after onset Employment retention confirmed one year later Positive workplace evaluation	Early intervention Neuropsychological assessment Task analysis Phased return to work Workplace visits Information sharing with the return-to-work coordinator Multi-agency collaboration	Severe hemiplegia Attention impairment Memory impairment Limited insight Unclear employment goals	A case of severe hemiplegia with attention and memory impairments receiving continuous support from the acute phase to one year post-employment. OT provided neuropsychological and work assessments, IADL training, memory notebook introduction, drill tasks, and workplace visits. The coordinator facilitated multi-agency collaboration and transition from sheltered to competitive employment.
31	Retrospective Observational Study	JP	2020	To ascertain the current status of WTB support for stroke patients discharged home from acute care hospitals and to extract challenges specific to the acute phase.	Stroke patients (31) Healthcare institution perspective (acute-phase work–treatment balance support center)	Return-to-work support coordinators Physicians Multidisciplinary team Primary care providers after discharge	Variables collected: age, sex, stroke subtype, BI, days from onset to admission, waiting days until intervention, length of hospital stay, duration of intervention, RTW status, days from onset to RTW, days from discharge to RTW Statistical analyses: Wilcoxon test and Fisher’s exact test (significance level 5%)	Barthel Index (at discharge) Time-related indicators (e.g., onset to RTW)	Early initiation of health and employment support during acute hospitalization Assessment of abilities required for return to work Guidance on how to spend the home-care period before returning to work	Team-based comprehensive evaluation of work-related information Integration of functional and occupational information to determine RTW readiness Psychological support addressing anxiety related to returning to original position Coordination for continuity of support after discharge Communication and collaboration across acute and community care settings			◯	Treatment completed before RTW	Quantitative RTW outcome evaluation	Median age: 60 years; male: 87% All participants had a BI score of 100. RTW rate: 90% (28/31). Median time from onset to RTW: 26 days. Median time from discharge to RTW: 12 days. Post-discharge outpatient follow-up at another hospital: 32%. Among the three non-RTW cases: one died from another illness; one chose retirement due to approaching retirement age; one resigned due to anxiety about return…	Early initiation of support (median 7 days). Short-term intensive intervention. Judgment regarding timing of RTW. Need for guidance on how to spend time during home recuperation.	Post-stroke fatigue. Higher-level cognitive impairment not assessed. Difficulty continuing support after discharge. Psychological anxiety about returning to work. Time constraints in the acute phase.	A quantitative description of acute-phase work–treatment balance support among 31 stroke patients discharged home from an acute hospital.
32	Qualitative study	UK	2020	To explore the role that primary care (GPs) can play in RTW support.	Stroke/TIA survivors (8) Carers (2) General Practitioners (2) Occupational Therapists (2) Commissioners (3) Employer representative (1)	General Practitioner Occupational Therapists Employer Commissioners Occupational health	4 focus groups Framework analysis	None	Occupational therapy support within community neurorehabilitation services Liaison with family members, occupational health, and work manager Providing recommendations regarding work Facilitating return-to-work group sessions (community neurorehabilitation team) Issuing Health and Work Reports to support employer sick pay claims	Workplace liaison and communication with employers Participation in vocational rehabilitation planning Providing written recommendations for workplace adjustments Facilitating peer-support return-to-work sessions Supporting graded return-to-work processes Coordinating communication between stakeholders in RTW process		◯	◯	Not described	Descriptive RTW outcome reporting	The importance of early discussion about work The need for clear pathways and coordination Knowledge and skills required in primary care The text describes the importance of early intervention in primary care, the need for inter-service coordination, and the lack of knowledge among general practitioners (GPs).	Designated primary care contact Integrated electronic records Shared care plan	Limited GP awareness Lack of service coordination Insufficient understanding of invisible impairments Commissioning issues	A qualitative study exploring the potential role of primary care in RTW support after TIA and stroke.
33	Qualitative study	SE	2020	To explore the experiences of colleagues and managers in RTW after stroke.	Co-workers (7) Managers (4)	Coordinator Employer Social Insurance Agency Workplace colleagues	16 semi-structured interviews Constant comparative method	None	Coordination of a person-centred RTW rehabilitation programme by an occupational therapist Workplace meetings involving employee, co-workers, manager, and Social Insurance officer Provision of information about consequences of stroke to workplace stakeholders Planning and evaluation of work trial at the workplace Ongoing contact between coordinator (OT) and workplace during work trial	Work trial planning (minimum 10 hours/week, up to 3 months) Gradual adjustment of work tasks and working hours Workplace-based functional discussion and task matching Collaborative meetings to evaluate progress during work trial Communication between workplace and Social Insurance Agency Clarification of roles and expectations during RTW process	◯	◯	◯	Treatment continued parallel to RTW	Descriptive RTW outcome reporting	A challenging situation Cooperation facilitated the process Flexibility was crucial The text describes the perceived burden of support provision, the importance of information sharing, and the need for flexible job accommodations.	Presence of a coordinator Flexibility Collaboration Information sharing	Three-month time limitation Role ambiguity Insufficient employer support Lack of stroke-related knowledge	A qualitative study exploring the experiences of co-workers and managers supporting a colleague returning to work after stroke.
34	Pilot intervention study	SG	2020	To implement a vocational rehabilitation (VR) programme for people after stroke and report RTW rates and work-related outcomes.	Stroke survivors (58)	Occupational therapist Vocational rehabilitation team Employer involvement	Community-based vocational rehabilitation program Work trials Workplace visits Follow-up evaluation analysis sample (50)	Functional assessment Work ability evaluation Job analysis Workplace assessment	Assessment of home and work environments Assistive technology exploration Work task simulation Recommendations for job accommodations and job modifications Participation in interdisciplinary vocational rehabilitation services Case management and coordination of care (when assigned as case manager)	Physical rehabilitation within vocational rehabilitation program Psychosocial support services Employment support services Caregiver support services Early vocational rehabilitation engagement after stroke Interdisciplinary evaluation of fitness for work	◯	◯	◯	Treatment continued parallel to RTW	Descriptive RTW outcome reporting	A certain proportion achieved RTW. Success factors: employer collaboration, early intervention, job matching. Barriers: severe impairment, cognitive deficits, fatigue, lack of employer flexibility.	Employer support Early vocational intervention Job matching Structured VR program	Severe impairment Cognitive deficits Limited employer flexibility Fatigue	A pilot study of a community-based vocational rehabilitation (VR) program including workplace visits, job analysis, and phased RTW, reporting RTW rates.
35	Multiple case study	JP	2021	To present specific methods of RTW support in convalescent-phase OT, and to organize interventions using the “Vocational Readiness Pyramid” and the “Hierarchy of Self-awareness” as frameworks.	Stroke survivors (2)	Occupational therapist Physician Nurse Family members Workplace personnel	Vocational readiness pyramid: Health management; daily life management; interpersonal skills; basic work habits; vocational aptitude. Levels of self-awareness: Intellectual awareness; experiential awareness; anticipatory awareness.	Case 1: ・Revised Hasegawa’s Dementia Scale ・Trail Making Test Part A / Part B ・Rivermead Behavioural Memory Test ・Functional Independence Measure Case 2: ・Trail Making Test Part A / Part B ・Functional Independence Measure ・Kana Pick-out Test ・Participation Assessment Scale ・ Driving simulator	Work-related cognitive and functional assessment (e.g., TMT, RBMT, FIM) Evaluation of self-awareness levels using hierarchical model Trial work (simulated workplace practice) Introduction of compensatory strategies (e.g., memory notebook Environmental/task modification with workplace Family interviews and education regarding higher brain dysfunction Workplace visits and on-site performance confir…	Coordination with employer regarding work adjustment Sharing cognitive and functional evaluation results with workplace Collaborative planning of phased return to work Monitoring anxiety and psychosocial adjustment during RTW Education to workplace regarding cognitive impairment characteristics Interdisciplinary collaboration across recovery phases	◯	◯	◯	Treatment continued parallel to RTW	Quantitative RTW outcome evaluation	Case 1: TMT-B improved from 309 seconds to 142 seconds. RBMT scores improved. Gradual return following a trial work period. Case 2: Improvement in TMT. Improvement in the Kana Pick-out Test. Family support was necessary for RTW.	Development of self-awareness Insight gained through work experiences Feedback within the workplace environment Family support Introduction of compensatory strategies	Lack of experiential awareness Disinhibition Overinvolvement of family members Residual cognitive impairment	Case 1: Bilateral thalamic infarction with attention and memory impairment; intellectual awareness present but limited experiential awareness; trial RTW leading to experiential awareness in the workplace. Case 2: Brain contusion with disinhibition; PAS implemented; support for awareness of higher brain dysfunction; emphasis on family support.
36	Qualitative exploratory descriptive study	ZA	2021	To explore the usefulness of MOOSE and examine its applicability to RTW support in rural areas, and to describe changes in worker identity.	Stroke survivors (7) 1 key informant (OT)	Occupational therapist (main) Physiotherapist Psychologist Speech therapist Employer	8-week program Twice per week × 1 hour Three semi-structured interviews Tesch (1990) thematic analysis	Ranchos Amigos Level 10 No explicit use of standardized RTW assessments	Screening for impairments likely to affect ability to work or return to work Assessment of work capacity Completion of Disability Grant (DG) assessment and report Functional Capacity Evaluation (FCE) Work visits (limited cases) Work simulation activities Work hardening / work conditioning programmes Use of vocational screening tools Driving screening and referral for on-road assessment Job analys…	Employer liaison regarding return-to-work Advice on eligibility for Disability Grant On-site workplace assessment of work performance Pre-vocational training Support for informal self-employment adaptation (e.g., task adaptation for small-scale business) Follow-up and coordination across levels of care		◯	◯	Treatment completed before RTW	Descriptive RTW outcome reporting	Three themes: Rural barriers (stigma, unemployment, lack of knowledge); self-belief restoration; transition to the worker role. The MOOSE model consists of four stages: introspection, self-use, competency creation, and becoming a capable individual. Occupational therapists recognize the importance of RTW; however, actual services remain primarily focused on functional recovery.	Client-centered rehabilitation Occupational engagement Self-efficacy enhancement Holistic therapy Work simulation Skill generalization	Rural stigma Disability grant culture Employer mistrust Knowledge deficit Social isolation	A qualitative study exploring the current state of vocational rehabilitation for young stroke survivors from the perspective of occupational therapists in Gauteng public healthcare.
37	Process evaluation	SE	2021	To examine the implementation process of ReWork-Stroke, clarify intervention mechanisms, and explore contextual factors.	OT (2) Stroke survivors (13)	Occupational therapist(coordinator) Employer Co-worker Swedish Social Insurance Agency(SSIA) General practitioner Family members Speech and language therapist Employment Service	Logbooks (n = 13) Semi-structured group interviews (2 OTs) Analysis based on the TIDieR framework	Assessment of Work Characteristics Canadian Occupational Performance Measure Workplace observation Repeated work ability evaluation	Coordination of the ReWork-Stroke program Workplace-based assessment of work ability Planning and negotiation of work trial Workplace follow-up meetings during work trial Provision of stroke-related information to employer and co-workers Recommendation and monitoring of individualized work strategies	Graded adjustment of work hours Collaboration with employer on task modification Monitoring fatigue and workload during RTW	◯	◯	◯	Treatment explicitly integrated with workplace demands	Descriptive RTW outcome reporting	Work task analysis conducted using AWC Workplace-based intervention as the core component Time limitations imposed by SSIA as a challenge Establishing collaborative relationships as a success factor	Workplace-based intervention Stakeholder collaboration OT coordinator role Alliance building Structured follow-up	Time limitation under SSIA regulations (3 months) Employer workload Lack of client insight Insufficient time for follow-up	A process evaluation of the ReWork-Stroke program, centered on an OT coordinator conducting workplace-based assessments and multi-agency collaboration.
38	Intervention development study	AU	2021	To design a process for embedding work-focused interventions within inpatient rehabilitation, create structures that promote clinician behavior change, and present methods for integrating RTW support into standard rehabilitation.	Allied health clinicians(14) OT(8), PT(1), Speech pathology (2). Psychology (3), Social work (1)	Occupational therapist Speech therapist Physiotherapist Neuropsychologist Social worker Rehabilitation team members	Focus groups Literature review Intervention Mapping six steps Working group consensus Pilot feasibility implementation	Pre-injury work history Work-specific skill assessment Core work skill assessment Activity analysis Video feedback	Coordination of a five-phase return-to-work programme by a key allied health clinician Collection of detailed pre-injury work history using structured materials Assessment of core work skills within inpatient setting Simulation and practice of work-specific tasks where feasible Provision of structured feedback to develop work-readiness awareness Development of RTW recommendations and discharge ha…	Establishing long-term RTW goals during inpatient rehabilitation Integrating work-focused goals into team meetings Practicing core work skills through ward-based activities Using activity analysis to link rehabilitation tasks to work demands Preparing detailed vocational discharge summaries	◯	◯	◯	Treatment explicitly integrated with workplace demands	Non description	Structure beginning with worker role orientation Clarification of core work skills and work-specific skills Need for clinician education Cultural and time constraints as barriers	Education of clinicians Structured protocol Team consensus Organizational support	Clinician role ambiguity Lack of a work-focused culture Time and resource constraints Pessimistic perceptions toward cases with severe impairment	An intervention design study integrating work-focused intervention into inpatient rehabilitation, presenting a five-stage structural model.
39	Intervention description study	SE	2021	To provide a replicable and detailed description of the ReWork-Stroke programme to enhance implementation and reproducibility of RTW interventions.	Participants in the implementation example: stroke survivors who were employed at the time of stroke	Occupational therapist (coordinator) Employer Co-workers Swedish Social Insurance Agency(SSIA) General practitioner Relatives / family Occupational health services	Intervention described using the TIDieR checklist Presentation of the structure of a program developed in 2013–2014	Canadian Occupational Performance Measure Assessment of Work Characteristics Work performance evaluation checklist Direct assessment through workplace visits	Coordination of the ReWork-Stroke programme Mapping client’s work-related resources and hindrances Workplace visits for job and environment mapping Planning and negotiating a structured work trial Biweekly workplace follow-up during work trial Providing stroke-related education to employer and co-workers Advising on task and work-hour adjustments Stakeholder coordination throughout RTW process	Development of individualized RTW plan Use of structured work performance evaluation tools (e.g., AWC-based checklist) Joint problem-solving meetings with employer and SSIA Monitoring fatigue and workload during work trial Final RTW evaluation meeting with stakeholders	◯	◯	◯	Treatment explicitly integrated with workplace demands	Non description	Use of COPM and AWC Workplace-based graded RTW OT coordinator as the central figure Stakeholder collaboration is essential	Person-centred approach OT coordinator Workplace-based intervention Collaboration between stakeholders Graded RTW Employer education	Complexity of stakeholder coordination Impact of social systems Ambiguity in roles and responsibilities	A detailed description of the ReWork-Stroke program, clarifying the Preparation phase and Work Trial phase.
40	Retrospective Observational Study	JP	2022	To examine factors influencing RTW among stroke patients using a database of intervention cases involving WTB coordinators.	Stroke patients (337) Assessment conducted by work–treatment balance support coordinators Multidimensional perspective including medical institutions, workplace, and family information	Work–treatment balance support coordinator (MSW) Nurse Rehabilitation professionals Physician Occupational physician Occupational health staff Related agencies	Database: 69 items (6 domains) Patient factors (32 items), family factors (5 items), economic factors (3 items), workplace factors (21 items), medical factors (6 items), RTW status at return (2 items) Ratings on a 2–5 point scale Outcome: return to original position at the original workplace Statistical analyses: χ² test and univariate logistic regression	Subjective three-level evaluation (e.g., attention, executive function, memory, social behavior) mRS classification	None	Early confirmation of RTW intention after hospitalization Collection of workplace and medical information Facilitation of information sharing between medical institution and workplace Psychological support to maintain motivation for RTW Follow-up support up to one year post-return	◯	◯	◯	Treatment continued parallel to RTW	Quantitative RTW outcome evaluation	Significant factors: Patient-related factors: attention, executive function, memory, social behavior, communication ability, upper-limb work ability, work endurance, motivation to return to work, flexibility regarding RTW conditions, and self-management ability (all significant). Economic factors: household financial situation and personal income. Workplace factor: white-collar occupation. Medica…	Good executive function strong self-management ability high motivation to return to work financial stability; white-collar occupation collaboration between medical institutions and related agencies.	Impaired executive function reduced work endurance low motivation to return to work poor self-management financial insecurity blue-collar occupation.	Analysis of 337 registered work–treatment balance support coordinator cases (2017–2019). RTW rate: 67.7% (return to original job). Cumulative RTW rates: 3 months 35.3%, 6 months 53.1%, 12 months 59.3%, 18 months 61.1%. ADL distribution: mRS1–2 61%, mRS3 31%, mRS4 4%.
41	Mixed-method feasibility study	AU	2022	To evaluate the feasibility of SAWI, assess RTW rates, examine changes in mood, fatigue, and self-efficacy, and explore participant experiences.	Stroke survivors (quantitative 41) Subsample qualitative(6)	RTW Coordinator(Stroke Association staff) General practitioner Rehabilitation teams Employer Job skills centres Employment agencies Psychologist Family	Case coordination approach Initial face-to-face meeting Follow-up (telephone / in-person) Intervention period: up to 12 months Assessment at 6 months	Validated measures: PHQ-9 (depression) GAD-7 (anxiety) Neurological Fatigue Index – Stroke, Work and Social Adjustment Scale General Self-Efficacy Scale Vocational outcomes: RTW status, job hours, role change	None	Initial RTW needs assessment (health, employment, barriers/facilitators) Identification of RTW barriers and facilitators Development of individualized action plan Liaison with employer regarding graded RTW and job adjustments Assistance with service navigation and paperwork Referral coordination (rehabilitation, mental health support) Provision of written resources related to RTW Ongoing follow-u…	◯	◯	◯	Treatment continued parallel to RTW	Quantitative RTW outcome evaluation	6-month RTW rate: 71% The non-RTW group showed higher levels of fatigue and depression. Presence of a coordinator was a facilitating factor. Individualized support was important.	Personalized support Presence of a coordinator Employer liaison Ongoing support	Fatigue Depression Low self-efficacy Severe impairment Support not aligned with individual needs	A feasibility study of community-based case coordination intervention with support up to 12 months.
42	Qualitative study	SE	2022	To explore work-related facilitators, personal facilitators, and barriers in RTW and work retention.	Stroke survivors (20) Primarily individuals with mild impairments Most had already returned to work	Employer Colleagues Family Rehabilitation professionals Social Insurance Office	Six focus groups Semi-structured questions (approximately 60 minutes each) Verbatim transcripts prepared Latent content analysis	Stroke Impact Scale Mental Fatigue Scale	None	Individualized workplace adjustment recommendations Education to employer and colleagues about stroke consequences Facilitation of flexible work schedule planning Support in graded RTW planning Counseling regarding work–life balance after stroke Identification of environmental barriers (e.g., noise, workload) Collaboration with employer regarding task modification	◯	◯	◯	Treatment completed before RTW	Descriptive RTW outcome reporting	Workplace accommodations are most important. Phased RTW is effective. Fatigue and fixed-paced tasks are barriers. Changes in perceptions of work influence the process.	Physical adjustments Flexible work schedule Gradual RTW Family support Employer support Colleague support Knowledge about stroke Ability to influence work situation	Heavy physical work High noise Fixed pace work Lack of knowledge at workplace Hidden disabilities misunderstanding Economic pressure(self-employed) Stress Changed motivation	A focus group study exploring facilitators and barriers to RTW and job retention.
43	Qualitative study	NZ	2023	To understand RTW trajectories, explore necessary support resources in the early recovery phase, and examine the nature of early intervention vocational rehabilitation (EIVR).	Stroke survivors (31) Mixed sample of individuals who had returned to work and those who had not	Vocational rehabilitation therapist / provider Employer Manager Work colleagues Family / whānau Healthcare professionals Multidisciplinary team	Semi-structured interviews (36–132 minutes) Reflexive thematic analysis Part of the EVocS project	None	None	Early employment-focused conversations after stroke Facilitated exploration of occupational identity Structured opportunities to practise work-related skills Family/whānau-inclusive vocational discussions Individualized graded RTW planning Workplace liaison and employer communication support Provision of structured RTW pathways and navigation support Ongoing vocational follow-up over time	◯	◯	◯	Treatment completed before RTW	Descriptive RTW outcome reporting	Exploration of changed and changing occupational identity Importance of early opportunities for dialogue Need for an affirming environment Proactive and continuous vocational support	Early employment conversations Practising work skills Employer connection Family involvement Proactive vocational service Continuity of support	Lack of early conversations Insufficient information Limited employer understanding Sense of identity loss Discontinuity of support Excessive paperwork and information overload	A qualitative study focusing on changes in occupational identity, emphasizing early conversation, opportunities for practice, and continuity of support. Theoretical foundation paper of the EVocS project.
44	Qualitative study	SG	2023	To understand the lived experience of RTW among stroke survivors.	Stroke survivors (27)	Employers and colleagues Family Healthcare professionals Community-based organizations / services	Contact details extracted from an existing research database; invitation by mail → telephone → interview Face-to-face semi-structured interviews Analysis: inductive process following Miles & Huberman Member checking	None	None	Employer education regarding stroke-related impairments Facilitation of graded return-to-work planning Support in aligning work demands with post-stroke abilities Psychoeducation to manage expectations about stroke recovery Counseling addressing stigma and discrimination Navigation support for employment and community services Workplace liaison and stakeholder coordination Family-inclusive RTW di…	◯	◯	◯	Not described	Descriptive RTW outcome reporting	Participants: 27 individuals; median age 61 years; 74% returned to work (RTW). Main themes: ・Direct impact of stroke: stigma/discrimination; impairments; community living skills; mismatch between abilities and job demands. ・Realignment of life priorities: prioritizing health; value of work; new lifestyle patterns; responsibilities/financial considerations. ・Engagement with support and resources: …	Support from employers and colleagues; family support; information and service navigation (including referrals from healthcare providers and use of community services).	Stigma/discrimination; impairments (physical, cognitive, emotional, fatigue); difficulties with mobility and access within the community (e.g., transportation); unexpected barriers when accessing support services (fragmentation, travel burden, administrative procedures).	A qualitative study of 27 stroke survivors in Singapore exploring RTW experiences, identifying three themes: direct impact of stroke, reprioritization of life, and engagement with support and resources.
45	Qualitative exploratory descriptive study	ZA	2024	To explore RTW experiences of stroke survivors who received MOOSE-based rehabilitation in rural areas and identify implementation barriers and facilitators.	Stroke survivors (7) Key informant (OT)	Occupational therapist(main) Physiotherapist Psychologist Speech therapist (allied health team)	8-week MOOSE program Two sessions per week Semi-structured interviews Thematic analysis	Ranchos Amigos Level No quantitative RTW outcome measures reported	Implementation of the 8-week MOOSE vocational rehabilitation programme (2 sessions/week) Stage-based intervention addressing occupational self-efficacy (introspection, use of self, competency creation, capable individual) Work-simulation activities based on participants’ actual job roles Client-centered vocational goal planning Training in work behaviors (punctuality, dress code, productivity, wo…	Holistic vocational rehabilitation addressing physical, cognitive, and psychosocial domains Workplace-related skills retraining Occupational identity reconstruction through structured reflection Facilitation of self-efficacy development for worker role resumption Education to family regarding RTW process Preparation for open labour market reintegration Context-specific adaptation strategies for r…		〇	〇	Treatment completed before RTW	Descriptive RTW outcome reporting	Barriers: Rural stigma; cultural reliance on disability grants; workplace misconceptions; lack of knowledge. Facilitators: Client-centered approach; holistic rehabilitation; practice of work-like behaviors; enhancement of self-efficacy.	Self-belief restoration Occupational engagement Holistic team support Structured stage model	Stigma (in the community and workplace) Social misconceptions Pressure related to grant applications Financial hardship	A qualitative study exploring the usefulness of the MOOSE (Model of Occupational Self Efficacy) vocational rehabilitation program.
46	Qualitative study	SG	2024	To explore the experiences of participants in a vocational rehabilitation program in Singapore and to identify factors that facilitate or hinder return to work (RTW).	Program participant (24)	Multidisciplinary rehabilitation team (OT, PT, social workers, etc.) Employment support services Job coaches	Phenomenological qualitative study Semi-structured interviews with 24 participants in a VR program Thematic analysis	None	None	Physical rehabilitation within VR programme Psychosocial support interventions Employment support interventions Skills training for work readiness Assistive device advice and training Workplace accommodation recommendations Transport and community mobility support Group-based rehabilitation sessions Individual vocational goal setting Collaboration among service providers within VR programme	〇	〇	〇	Treatment continued parallel to RTW	Descriptive RTW outcome reporting	Main themes: Physical rehabilitation services Psychosocial rehabilitation services Employment support services Other support services	Multidisciplinary rehabilitation Individualized goal setting Employer collaboration Job coaching Peer support Assistive devices	Physical impairments Limited employment options Mismatch between abilities and job demands Transport barriers Negative employer expectations	A study analyzing experiences of 24 Singapore VR program participants to identify support components and RTW-related factors.
47	Qualitative study	AU	2024	To explore stroke survivors’ experiences of early vocational rehabilitation and RTW pathways.	Stroke survivors (16) Specialist VR group (7) Usual care group (9)	Occupational therapist (specialist VR) Physiotherapist (within usual care) Speech therapist (within usual care) Psychologist (partial service provision) Employer (multiple workplaces) Colleagues Trial therapist (OT) National disability employment services (background context)	Embedded study within an RCT (Work Trial) Purposive sampling Semi-structured interviews Use of NVivo Framework analysis Thematic saturation confirmed	Stroke-related impairment assessment Work role assessment Assessment of work limits and capabilities	Individualised vocational rehabilitation delivered by occupational therapists (weekly sessions up to 12 weeks) Assessment of stroke-related impairments in relation to work role Determination of work capacity, limits, and feasibility of return to role Coordination of tailored RTW plan with stakeholders Negotiation of workplace adjustments Monitoring progress during graded RTW Fatigue management pl…	Structured graded return-to-work scheduling Support with employer communication (email drafting, mediated discussions) Education to employer and colleagues about stroke impacts Development of work routines and daily structure Motivation support through structured goal-setting Referral or linkage to psychological support services Facilitation of peer-support connection	〇	〇	〇	Treatment continued parallel to RTW	Descriptive RTW outcome reporting	Post-stroke challenges when returning to work (Fatigue,Executive processing, Motivation) Experiences engaging with employers and colleagues (Workplace liaison, Employer knowledge gap, Mixed employer responses) Psychological impact of stroke on RTW (Fear, anxiety, Lack of psychological support)	Employer liaison support Fatigue management Executive processing support Structured gradual return Consistent therapy Supportive employers	Fatigue Cognitive deficits Employer lack of knowledge Poor employer communication Psychological distress Lack of mental health support	A qualitative study of stroke survivors participating in an RCT (Work Trial), comparing experiences of specialist VR and usual care to examine the usefulness of early VR.
48	Mixed-methods process evaluation	UK	2024	To evaluate the fidelity of ESSVR implementation, analyze social and organizational factors influencing implementation, compare ESSVR with usual care, and assess the impact of OT training and mentoring.	Occupational therapists (15)	Stroke-specialist OT(ESSVR trained) Mentor NHS staff Employer Family	Intervention fidelity checklist Case report forms Longitudinal case studies Semi-structured interviews NHS therapy record analysis Non-participant observation NPT(Normalisation Process Theory) Implementation Fidelity framework	Fidelity checklist (ESSVR-specific) OT competence assessment Intervention dose (number and duration of sessions) RTW status (12 months) Oxford Cognitive Screen EQ-5D mobility NHS therapy records Interview data	Coordination of the stroke-specific vocational rehabilitation programme by occupational therapist Workplace visits to map work tasks and demands Joint meetings with employer and Social Insurance Agency Planning and structuring a time-limited work trial Monitoring work trial progression and adjusting work hours/tasks Providing stroke-related information to workplace stakeholders Facilitating colla…	Graded work-hour planning Task modification in collaboration with employer Stakeholder meeting facilitation Clarification of roles among stakeholders Structured follow-up during work trial Communication support between employee and employer	〇	〇	〇	Treatment explicitly integrated with workplace demands	Quantitative RTW outcome evaluation Descriptive RTW outcome reporting	ESSVR provided more comprehensive support content and longer duration compared to usual care (UC). It was feasible to implement with high fidelity. Mentor support was associated with improved intervention fidelity. In UC, RTW goals were discussed but did not translate into concrete actions.	Early intervention 12-month continuity OT mentoring Employer engagement Case coordination Individual tailoring Stroke-specific education	Employer engagement was not feasible (approximately 60% declined). Cognitive, fatigue-related, and psychological symptoms were present. Poor inter-service coordination. Impact of the pandemic. Limited research experience among occupational therapists. Short duration of usual care (UC).	Sixteen sites; 48 OTs; 12-month intervention; mean 9.5 sessions; mean duration 211 days; mean fidelity 78.8%. Usual care ended within 2–8 weeks with minimal RTW support; ESSVR initiated early.
49	Qualitative sub-study	AU	2024	To explore VR experiences of stroke survivors with communication disabilities, identify service gaps, and generate preliminary recommendations for service improvement.	Stroke survivors with communication impairment (7)	Occupational therapist(specialist VR) Speech pathologist Psychologist Neuropsychologist Employer Workplace colleagues Family	Semi-structured interviews Thematic analysis (Braun & Clarke) Intervention audit (Grant 2014 classification)	AusTOM(language/speech/cognitive communication) Checklist for Cognitive and Communication Consequences of Acquired Brain Injury Work and Social Adjustment Scale AusMast NIHSS item 9	Specialist vocational rehabilitation programme delivered by occupational therapist (12 weeks) Workplace visits Assessment of work-related communication demands Rehearsal of job-specific tasks Employer liaison and provision of written recommendations Fatigue management linked to work role	Graded return-to-work planning Work task modification related to communication demands Employer education regarding stroke-related communication difficulties Structured follow-up during work trial Support for workplace disclosure decisions	〇	〇	〇	Treatment explicitly integrated with workplace demands	Descriptive RTW outcome reporting	Return to work (RTW) is emotionally challenging. Goal-directed and tailored vocational rehabilitation (VR) is necessary. Workplace structures and support systems are essential for successful outcomes.	Goal-directed therapy Worksite rehearsal Employer awareness Multidisciplinary approach Fatigue management Psychological support	Lack of psychological support Limited employer understanding of stroke Underestimation of communication demands Fast-paced workplace environments “Hidden” nature of mild impairments Mismatch between vocational rehabilitation (VR) and actual workplace demands	A qualitative sub-study of seven Work Trial participants with communication impairments, comparing audit data of delivered VR with participant experiences to identify gaps.
50	Qualitative study	CN	2025	To understand RTW needs among young and middle-aged stroke survivors who have not returned to work, and to provide a foundation for developing support services.	Stroke survivors (11) ※Only individuals who had an unsuccessful return to work.	Family / friends Employers Healthcare professionals(doctors, nurses) Community rehabilitation centres Social insurance / public welfare system Government / state	Purposive sampling Semi-structured interviews (25–40 minutes) Face-to-face Audio-recorded Meaning saturation confirmed Colaizzi analysis	None	None	Work-related symptom self-management guidance Work task and environment modification recommendations Provision of RTW-related information and guidance Vocational skills retraining support		〇	〇	Not described	Descriptive RTW outcome reporting	Self-management needs Social support needs Information needs Personal development needs	Family encouragement Peer role models Professional guidance Continuous rehabilitation Workplace adjustment	Residual symptoms Fatigue Memory decline Employer discrimination Lack of information Deficit of Legal knowledge Financial burden	An interview study of 11 young and middle-aged stroke survivors not returned to work, identifying four themes and 13 subthemes of RTW needs.
51	Mixed-methods study	UK	2025	To explore factors influencing employer support for RTW, identify the frequency and distribution of employer-related barriers, and clarify needs through data integration.	Employers (HR、manager、business owner) ・Survey (50) ・Semi-structured interviews (7)	Employers(HR, manager, supervisor, business owner) Occupational Health Human Resources Healthcare professionals Insurance system Co-workers	・Survey：Stroke knowledge, RTW process knowledge, Perceived competency, Regression analysis ・Interviews:Theoretical Domains Framework, Framework analysis ・Synthesis:Triangulation protocol	Stroke knowledge score(Max7) RTW process knowledge score(Max8) Perceived competency score(Max100%)	None	Provision of stroke-related education to employers Guidance on reasonable workplace adjustments Facilitation of communication between employer and employee Advice on phased return-to-work planning Provision of information regarding stroke impact on work capacity	〇	〇	〇	Not described	Quantitative RTW outcome evaluation Descriptive RTW outcome reporting	Survey findings: Organizations with HR/OH support demonstrated higher levels of stroke-related knowledge. Those with prior RTW experience showed greater knowledge and self-efficacy. Large organizations had higher levels of knowledge regarding RTW processes. Interview themes: Lack of stroke knowledge among employers Limited understanding of legal responsibilities Disclosure-related challenges Heal…	HR/OH support Large organisation Prior RTW experience Clear policies Healthcare communication	Lack of knowledge Difficulty with disclosure Fear of causing another stroke Lack of alternative roles Insurance and system constraints SME (small and medium-sized enterprise) environment	A mixed-methods study of UK employers examining knowledge, skills, and environmental factors required for RTW support (survey n=50, interviews n=7, plus systematic review integration).
52	Qualitative exploratory descriptive study	SG	2025	To explore participants’ perceived benefits, perceived challenges and drawbacks, and suggestions for improvement.	Stroke survivors (7) Caregivers (6)	Workshop trainer(social worker) Neuropsychologists(consultation) External training vendor(Blended Concept Pte Ltd) Caregivers	4-week program, once per week, 2.5 hours each session Group format via Zoom Reflection journals Post-program focus group Thematic analysis	Standardized RTW outcome measures: None Exclusion criteria: Depression Anxiety Stress Scales Vocational capacity assessment: None	None	Communication skills training Goal setting and values clarification Facilitated reflective practice Work readiness discussion and guidance Customization of content based on work status and ability		〇	〇	Not described	Descriptive RTW outcome reporting	Theme 1: Perceived benefits, Communication tools, Platform for sharing and support, Reflections and mindset shifts, Goal setting and values exploration Theme 2: Challenges, Difficult workshop content, Technical issues, Session duration too long Theme 3: Suggestions, Assess work readiness, Customize content by age/work status, Simplify delivery	Communication skill development Peer support Reflection process Goal setting Value clarification	Cognitive overload Long sessions Technical barriers Lack of work-readiness assessment	A four-week online work skills training workshop including communication tools, conflict resolution, goal setting, values exploration, and reflection journals; post-intervention focus group evaluation conducted.
53	Prospective case-control cohort study	SG	2025	To evaluate the utilization rate of the Post Stroke Checklist (PSC), healthcare utilization, and RTW outcomes.	Stroke survivors (SLS 206, Control 55) Care coordinators	CHASE coordinators(care coordinators) Central Health Alliance in Stroke Enablement (CHASE network) Tertiary hospital(TTSH) Rehabilitation institutions Community-level services	PSC utilization (1, 3, and 6 months) Healthcare utilization (LOS, ED visits, readmission, outpatient, day care) RTW (at 6 months) Logistic / Cox / Poisson regression Subgroup analysis (income, occupation)	Post Stroke Checklist NIHSS Modified Barthel Index Modified Rankin Scale	None	Education on use of the Post-Stroke Checklist (PSC) Identification of work-related issues via PSC Referral coordination within rehabilitation network Facilitation of follow-up care planning			〇	Treatment completed before RTW	Quantitative RTW outcome evaluation	PSC usage increased from 50.5% at one month to 86.9% at six months, with the mean number of uses rising from 1.76 to 4.25. Regarding healthcare utilization, day care visits were fewer in the SLS group, rehabilitation length of stay varied by facility, and there were no between-group differences in emergency department visits or readmissions. RTW rates were 58.3% in the SLS group and 54.3% in the …	self-monitoring Care coordination Referral facilitation Higher socioeconomic status (high income, white-collar occupations)	Low income Blue-collar occupations PSC alone was insufficient to improve outcomes System-level and facility-level differences	SLS CHARTER is a care coordination model in which two coordinators within the CHASE network refer individuals to appropriate services, enhancing care continuity; six-month utilization and economic outcomes evaluated.
54	Qualitative study	US	2025	To identify the barriers and facilitators influencing return to work (RTW) as reported by individuals with aphasia.	Stroke survivors with aphasia (18)	Speech-language pathologists(SLP) Vocational rehabilitation professionals Employers	Seven focus groups Participants: Adults with aphasia (see Table 1, p.3) Data audio-recorded and transcribed verbatim Inductive thematic analysis	None	None	Work task modification Environmental modification to support communication Training in compensatory communication strategies Use of assistive technology for work-related tasks Employer education regarding aphasia-related work impact	〇	〇	〇	Not described	Descriptive RTW outcome reporting	Barriers：Communication difficulties, Cognitive deficits, Physical disability, Perceived negative attitudes, Technology/telecommunications challenges, ack of aphasia awareness, Unknown expectations, Job inflexibility Facilitators: Patience and a slowed pace, Change in type of employment, Supportive environments, High-technology aids, Human and non-technology aids, Perceived work-related skills, Se…	Patience and a slowed pace Change in type of employment Supportive environments High-technology aids Human and non-technology aids Perceived work-related skills Self-disclosure Adapted roles Personal connections Employer support Environmental modifications Independence Optimistic attitude	Communication difficulties Cognitive deficits Physical disability Perceived negative attitudes Technology/telecommunications challenges Lack of aphasia awareness Unknown expectations Job inflexibility	A focus group study identifying RTW barriers and facilitators reported by adults with aphasia.
55	Qualitative descriptive study	HK	2025	To explore post-stroke recovery, community participation experiences, facilitators and barriers, and unmet needs among young stroke survivors (aged 18–64).	Stroke survivors (21)	Family members Employers Colleagues Vocational counsellor Social worker Rehabilitation centre staff Peer stroke survivors Community rehabilitation centres	Convenience sampling Face-to-face interviews (45–110 minutes) Member checking Audit trail	Montreal Cognitive Assessment (MoCA)	None	Vocational rehabilitation support Assessment and training for public transportation use Psychosocial support to facilitate community participation Workplace accommodation planning Peer-support facilitation within community rehabilitation		〇	〇	Not described	Descriptive RTW outcome reporting	The majority had not returned to work (76%). There was a strong motivation to regain roles and achieve independence. Fatigue and mobility limitations were major barriers. Workplace discrimination and lack of societal awareness were identified. Vocational counseling was perceived as beneficial. Peer support was effective.	Family support Peer encouragement Positive mindset Vocational counselling Flexible working conditions Volunteer opportunities	Fatigue Mobility limitations Poor public awareness Workplace discrimination Lack of age-appropriate services Limited accessibility in public transport	A qualitative study of 21 young stroke survivors in Hong Kong identifying four themes: self-expectations and personal drive; physical, psychosocial, and environmental obstacles; personal coping strategies; and external facilitators and recovery needs.
56	Qualitative study(abductive content analysis) ＋ descriptive statistics	SE	2025	To describe how working-age individuals experiencing post-stroke fatigue perceive the prerequisites for sustainable RTW.	Stroke survivors (48) Female 77% 1–5years post-stroke	Supervisors Co-workers Social Insurance Agency Unions Stroke-specific rehabilitation programmes	Telephone interviews (60–75 minutes) Abductive qualitative content analysis	Worker Role Interview Mental Fatigue Scale Hospital Anxiety and Depression Scale	Administration of the Worker Role Interview (WRI) Rating and documentation of WRI items Vocational-focused semi-structured interview	Gradual return-to-work planning Workplace accommodation discussion Employer collaboration regarding fatigue-related needs Support for structuring routines to manage fatigue	〇	〇	〇	Not described	Descriptive RTW outcome reporting	Two categories were identified: Re-evaluating work ability while experiencing fatigue and Redefining identity in the context of everyday life. Fatigue was described as unpredictable and persistent. Lack of supervisor understanding acted as a barrier. Changes in leadership destabilized the work situation. Support was often terminated after achieving full-time work status. Structuring everyday life…	Flexible work arrangements Supportive supervisors Close co-worker relationships Structured routines Rest strategies Gradual RTW Stroke-specific rehabilitation	Unpredictable fatigue Cognitive overload Supervisor misunderstanding Frequent leadership change Abrupt withdrawal of support Social Insurance pressure Role strain(Parental and spousal roles)	A study of 48 working-age stroke survivors using the WRI to analyze preconditions for sustainable RTW.
57	Longitudinal qualitative case study	UK	2025	To understand participants’ experiences of RTW support and explore social and structural factors that facilitate or hinder ESSVR implementation.	Stroke survivors(ESSVR 15, UC 11) Informal carers (7) Occupational therapists (11) Employer (1) Multi-perspective longitudinal design	・ESSVR group：Specialist Vocational Rehabilitation OT, Community stroke team(PT, OT, SALT, psychologist), GP,Employer,Occupational Health, Job Centre, Benefits advisor, Neuropsychology, Physiotherapist, Speech and Language Therapist ・UC group：Community rehabilitation staff, GP, Occupational Health	Longitudinal case studies (12 months) Semi-structured interviews (three time points)Health record review Intervention delivery record review Framework analysis ICF mapping Cross-case comparison	RCT trial measures： ・EuroQol 5-Dimension 5-Level Questionnaire ・Cognitive and Affective Self-Management ・Hospital Anxiety and Depression Scale ・Nottingham Extended Activities of Daily Living Scale ・Community Integration Questionnaire Work Ability Index Self-reported RTW Work related assesment: ・Worksite assessment, ・Work ability analysis	Participation in a group-based vocational rehabilitation programme Facilitated group sessions addressing return-to-work issues Work-related goal setting within group context	Peer-supported reflection on work readiness Discussion of workplace strategies within group setting Structured guidance on graded return-to-work Facilitation of shared problem-solving regarding work challenges	〇	〇	〇	Treatment explicitly integrated with workplace demands	Descriptive RTW outcome reporting	ESSVR group: Early discussions about return to work; long-term support (up to 12 months); OT acting as coordinator; improved employer understanding; fatigue management support; advocacy function. Usual Care (UC) group: Short-term rehabilitation ending within 2–8 weeks; RTW discussed but no follow-up; minimal employer liaison; feelings of being “abandoned”; fatigue not addressed. 12-month RTW rate…	Early specialist OT involvement Employer engagement Workplace visit Long-term monitoring Fatigue management Phased RTW Advocacy Supportive employer Non-manual job Male gender	Fatigue Cognitive impairment Visual impairment Manual job role Financial pressure(self-employed) Lack of coordination in UC Delay in psychological support Pandemic disruptions Unsupportive employer	A longitudinal case study embedded in the RETAKE trial comparing ESSVR+UC and UC groups, examining support experiences and structural factors. Core ESSVR elements: early intervention (within 8 weeks), stroke impact assessment, individually tailored VR, employer liaison, advocacy, worksite assessment, phased RTW, ongoing monitoring (12 months), and exploration of alternatives.
58	Qualitative study	SG	2026	To inform the development of a cognitive intervention for return to work after stroke by identifying the experiences and priorities of stakeholders (stroke survivors, caregivers, healthcare professionals, and employers).	Stroke survivors (7) caregivers (4) healthcare professionals (5) employers (4)	Caregivers Healthcare professionals (OT、psychologists、rehab physicians ) Employers	Longitudinal case studies (12 months) Semi-structured interviews (three time points)Health record review Intervention delivery record review Framework analysis ICF mapping Cross-case comparison	None	None	Cognitive-focused return-to-work intervention Education regarding cognitive deficits impacting work Structured cognitive strategy training linked to job tasks Stakeholder consultation regarding cognitive job demands	〇	〇	〇	Treatment explicitly integrated with workplace demands	Descriptive RTW outcome reporting	・Barriers to RTW：Lack of awareness of resources, Eligibility of support schemes, Lack of understanding from workplace ・Intervention content: Awareness, acceptance and adjustment, Cognitive strategies, Mood and fatigue ・Intervention delivery: Programme structure, Social support, Format and accessibility	Employer liaison Workplace education Early intervention Psychological support Cognitive strategies Social support	Lack of awareness of resources Limited support scheme eligibility Workplace misunderstanding Invisible disabilities Communication gaps	To identify key components required for the development of an RTW cognitive intervention from a multi-stakeholder perspective.
